# Supplementary material for: ﻿Taxonomy and phylogeny of the novel rhytidhysteron-like collections in the Greater Mekong Subregion
Source: MycoKeys. 2022 Jan 12;86:65–85. doi: 10.3897/mycokeys.86.70668 (PMC8770439; doi:10.3897/mycokeys.86.70668)
Supplement: XML Treatment for Rhytidhysteron xiaokongense [file mycokeys.86.70668-treatment1.xml]

<!DOCTYPE tp:taxon-treatment
  PUBLIC "-//TaxonX//DTD Taxonomic Treatment Publishing DTD v0 20100105//EN" "tax-treatment-NSO.dtd">
<tp:taxon-treatment xmlns:tp="http://www.plazi.org/taxpub"><tp:treatment-meta><kwd-group><label>Taxon classification</label><kwd>
              <named-content content-type="kingdom">
                <named-content content-type="taxon-name"><named-content content-type="kingdom">Fungi</named-content></named-content>
              </named-content>
            </kwd><kwd>
              <named-content content-type="order">Patellariales</named-content>
            </kwd><kwd>
              <named-content content-type="family">
                <named-content content-type="taxon-name"><named-content content-type="family">Patellariaceae</named-content></named-content>
              </named-content>
            </kwd></kwd-group><mixed-citation publication-type="journal"><person-group><name><surname>Ren</surname><given-names>Guang-Cong</given-names></name><name><surname>Wanasinghe</surname><given-names>Dhanushka N.</given-names></name><name><surname>Jeewon</surname><given-names>Rajesh</given-names></name><name><surname>Monkai</surname><given-names>Jutamart</given-names></name><name><surname>Mortimer</surname><given-names>Peter E.</given-names></name><name><surname>Hyde</surname><given-names>Kevin D.</given-names></name><name><surname>Xu</surname><given-names>Jian-Chu</given-names></name><name><surname>Gui</surname><given-names>Heng</given-names></name></person-group><article-title>﻿Taxonomy and phylogeny of the novel rhytidhysteron-like collections in the Greater Mekong Subregion</article-title><source>MycoKeys</source><day>12</day><month>01</month><year>2022</year><volume>86</volume><fpage>65</fpage><lpage>85</lpage><pub-id pub-id-type="doi">10.3897/mycokeys.86.70668</pub-id></mixed-citation></tp:treatment-meta><tp:nomenclature><label>﻿</label><tp:taxon-name>
            <object-id xmlns:xlink="http://www.w3.org/1999/xlink" content-type="arpha" xlink:type="simple">87692543-D03E-5EF3-BDED-7D2E30016BF7</object-id>
            <tp:taxon-name-part taxon-name-part-type="genus" reg="Rhytidhysteron">Rhytidhysteron</tp:taxon-name-part>
            <tp:taxon-name-part taxon-name-part-type="species" reg="xiaokongense">xiaokongense</tp:taxon-name-part>
            <object-id xmlns:xlink="http://www.w3.org/1999/xlink" content-type="mycobank" xlink:type="simple">558453</object-id>
            <object-id xmlns:xlink="http://www.w3.org/1999/xlink" xlink:type="simple">Facesoffungi Number No: FoF09903</object-id>
          </tp:taxon-name><tp:taxon-authority>G.C. Ren &amp; K.D. Hyde</tp:taxon-authority><tp:taxon-status xmlns:xlink="http://www.w3.org/1999/xlink" xlink:type="simple">sp. nov.</tp:taxon-status><xref ref-type="fig" rid="F2">Figure 2</xref></tp:nomenclature><tp:treatment-sec sec-type="etymology" id="SECID0EYTAI"><title>Etymology.</title><p>The species epithet reflects the location where the species was collected.</p></tp:treatment-sec><tp:treatment-sec sec-type="Holotype" id="SECID0E4TAI"><title>Holotype.</title><p>HKAS 112728.</p></tp:treatment-sec><tp:treatment-sec sec-type="diagnosis" id="SECID0ECUAI"><title>Diagnosis.</title><p>Similar to <italic><tp:taxon-name><tp:taxon-name-part taxon-name-part-type="genus" reg="Rhytidhysteron">R.</tp:taxon-name-part><tp:taxon-name-part taxon-name-part-type="species" reg="hysterinum">hysterinum</tp:taxon-name-part></tp:taxon-name></italic> and <italic><tp:taxon-name><tp:taxon-name-part taxon-name-part-type="genus" reg="Rhytidhysteron">R.</tp:taxon-name-part><tp:taxon-name-part taxon-name-part-type="species" reg="rufulum">rufulum</tp:taxon-name-part></tp:taxon-name></italic>, but differs in some conidial features.</p></tp:treatment-sec><tp:treatment-sec sec-type="description" id="SECID0E5UAI"><title>Description.</title><p><italic>Saprobic</italic> on woody litter of <italic><tp:taxon-name><tp:taxon-name-part taxon-name-part-type="genus" reg="Prunus">Prunus</tp:taxon-name-part></tp:taxon-name></italic> sp. <bold>Sexual morph</bold> Undetermined. <bold>Asexual morph</bold><italic>Conidiomata</italic> 448–464 × 324–422 µm (x̄ = 454 × 378 μm, n = 5), solitary, scattered, semi-immersed in the host, black, unilocular, subglobose to ampulliform. <italic>Ostioles</italic> 178–227 × 166–234 µm (x̄ = 205 × 198 μm, n = 6), central, short papillate. <italic>Conidiomata wall</italic> 30–40 μm thick, 4–6 layers, reddish-brown to dark brown cells of <italic>textura angularis</italic>. <italic>Conidiogenous cells</italic> 5–8 × 3–6 µm (x̄ = 6.8 × 4.5 μm, n = 10), subglobose or ellipsoidal, hyaline, smooth, forming in a single layer over the entire inner surface of the wall, discrete, producing a single conidium at the apex. <italic>Conidia</italic> 20–25 × 8–10 μm (x̄ = 22 × 9 μm, n = 20), hyaline to yellowish-brown when immature, becoming brown to dark brown at maturity, oblong to ellipsoidal, with rounded ends, straight to slightly curved, aseptate when immature, becoming 1-septate when mature, with granular appearance, slightly constricted at septa.</p></tp:treatment-sec><tp:treatment-sec sec-type="habitat" id="SECID0ECWAI"><title>Habitat and distribution.</title><p>Known to inhabit woody litter of <italic><tp:taxon-name><tp:taxon-name-part taxon-name-part-type="genus" reg="Prunus">Prunus</tp:taxon-name-part></tp:taxon-name></italic> sp. (Yunnan, China) (this study).</p></tp:treatment-sec><tp:treatment-sec sec-type="material" id="SECID0EPWAI"><title>Material examined.</title><p>China, Yunnan Province, Kunming city, Xiaokong Mountain (<named-content xmlns:xlink="http://www.w3.org/1999/xlink" content-type="dwc:verbatimCoordinates" xlink:type="simple"><named-content content-type="geo-json" specific-use="{&#34;type&#34;:&#34;Point&#34;,&#34;coordinates&#34;:[102.703690,25.171311]}" id="NCID0EYWAI" xlink:type="simple">25.171311°N, 102.703690°E</named-content></named-content>), on dead wood of <italic><tp:taxon-name><tp:taxon-name-part taxon-name-part-type="genus" reg="Prunus">Prunus</tp:taxon-name-part></tp:taxon-name></italic> sp. (<tp:taxon-name><tp:taxon-name-part taxon-name-part-type="family">Rosaceae</tp:taxon-name-part></tp:taxon-name>), 21-Dec-2019, G.C. Ren, KM18 (HKAS 112728, holotype), ex-type living culture <abbrev xmlns:xlink="http://www.w3.org/1999/xlink" content-type="institution" xlink:title="Kunming Institute of Botany Culture Collection" id="ABBRID0EJXAI" xlink:type="simple">KUMCC</abbrev> 20-0160; KM17 (HKAS 112727, paratype), ex-paratype living culture <abbrev xmlns:xlink="http://www.w3.org/1999/xlink" content-type="institution" xlink:title="Kunming Institute of Botany Culture Collection" id="ABBRID0EOXAI" xlink:type="simple">KUMCC</abbrev> 20-0158.</p></tp:treatment-sec><tp:treatment-sec sec-type="notes" id="SECID0ETXAI"><title>Notes.</title><p><italic><tp:taxon-name><tp:taxon-name-part taxon-name-part-type="genus" reg="Rhytidhysteron">Rhytidhysteron</tp:taxon-name-part><tp:taxon-name-part taxon-name-part-type="species" reg="xiaokongense">xiaokongense</tp:taxon-name-part></tp:taxon-name></italic> is similar to <italic><tp:taxon-name><tp:taxon-name-part taxon-name-part-type="genus" reg="Rhytidhysteron">R.</tp:taxon-name-part><tp:taxon-name-part taxon-name-part-type="species" reg="hysterinum">hysterinum</tp:taxon-name-part></tp:taxon-name></italic> and <italic><tp:taxon-name><tp:taxon-name-part taxon-name-part-type="genus" reg="Rhytidhysteron">R.</tp:taxon-name-part><tp:taxon-name-part taxon-name-part-type="species" reg="rufulum">rufulum</tp:taxon-name-part></tp:taxon-name></italic> in having black, unilocular, subglobose conidiomata and dark brown, 1-septate conidia. However, some of the conidia features in these species are different: <italic><tp:taxon-name><tp:taxon-name-part taxon-name-part-type="genus" reg="Rhytidhysteron">R.</tp:taxon-name-part><tp:taxon-name-part taxon-name-part-type="species" reg="xiaokongense">xiaokongense</tp:taxon-name-part></tp:taxon-name></italic> has oblong to ellipsoidal conidia with rounded ends, whereas the conidia of <italic><tp:taxon-name><tp:taxon-name-part taxon-name-part-type="genus" reg="Rhytidhysteron">R.</tp:taxon-name-part><tp:taxon-name-part taxon-name-part-type="species" reg="rufulum">rufulum</tp:taxon-name-part></tp:taxon-name></italic> and <italic><tp:taxon-name><tp:taxon-name-part taxon-name-part-type="genus" reg="Rhytidhysteron">R.</tp:taxon-name-part><tp:taxon-name-part taxon-name-part-type="species" reg="hysterinum">hysterinum</tp:taxon-name-part></tp:taxon-name></italic> have a truncated base with a pore in the middle of the septum (<xref ref-type="bibr" rid="B42">Samuels and Müller 1979</xref>). In the phylogenetic analyses, <italic><tp:taxon-name><tp:taxon-name-part taxon-name-part-type="genus" reg="Rhytidhysteron">R.</tp:taxon-name-part><tp:taxon-name-part taxon-name-part-type="species" reg="xiaokongense">xiaokongense</tp:taxon-name-part></tp:taxon-name></italic> is distinct from <italic><tp:taxon-name><tp:taxon-name-part taxon-name-part-type="genus" reg="Rhytidhysteron">R.</tp:taxon-name-part><tp:taxon-name-part taxon-name-part-type="species" reg="rufulum">rufulum</tp:taxon-name-part></tp:taxon-name></italic> and <italic><tp:taxon-name><tp:taxon-name-part taxon-name-part-type="genus" reg="Rhytidhysteron">R.</tp:taxon-name-part><tp:taxon-name-part taxon-name-part-type="species" reg="hysterinum">hysterinum</tp:taxon-name-part></tp:taxon-name></italic> and is more closely related to <italic><tp:taxon-name><tp:taxon-name-part taxon-name-part-type="genus" reg="Rhytidhysteron">R.</tp:taxon-name-part><tp:taxon-name-part taxon-name-part-type="species" reg="thailandicum">thailandicum</tp:taxon-name-part></tp:taxon-name></italic>. <italic><tp:taxon-name><tp:taxon-name-part taxon-name-part-type="genus" reg="Rhytidhysteron">Rhytidhysteron</tp:taxon-name-part><tp:taxon-name-part taxon-name-part-type="species" reg="xiaokongense">xiaokongense</tp:taxon-name-part></tp:taxon-name></italic> has 1-septate, dark brown, oblong to ellipsoidal conidia, while <italic><tp:taxon-name><tp:taxon-name-part taxon-name-part-type="genus" reg="Rhytidhysteron">R.</tp:taxon-name-part><tp:taxon-name-part taxon-name-part-type="species" reg="thailandicum">thailandicum</tp:taxon-name-part></tp:taxon-name></italic> has globose to subglobose, hyaline conidia (<xref ref-type="bibr" rid="B49">Thambugala et al. 2016</xref>). The sequence data from both mycelium and fruiting bodies confirms that single spore isolation was successfully performed.</p><fig id="F2" position="float" orientation="portrait"><object-id xmlns:xlink="http://www.w3.org/1999/xlink" content-type="doi" xlink:type="simple">10.3897/mycokeys.86.70668.figure2</object-id><object-id xmlns:xlink="http://www.w3.org/1999/xlink" content-type="arpha" xlink:type="simple">4E108D3B-1BCE-5A77-98B3-DD51FF9276C5</object-id><label>Figure 2.</label><caption><p><italic><tp:taxon-name><tp:taxon-name-part taxon-name-part-type="genus" reg="Rhytidhysteron">Rhytidhysteron</tp:taxon-name-part><tp:taxon-name-part taxon-name-part-type="species" reg="xiaokongense">xiaokongense</tp:taxon-name-part></tp:taxon-name></italic> (HKAS 112728, holotype) <bold>a, b</bold> conidiomata on natural wood surface <bold>c</bold> sections through conidioma <bold>d</bold> ostiolar neck <bold>e</bold> conidioma wall <bold>f–h</bold> conidiogenous cells and developing conidia <bold>i–m</bold> conidia <bold>n</bold> germinated conidium <bold>o, p</bold> culture characters on <abbrev xmlns:xlink="http://www.w3.org/1999/xlink" xlink:title="potato dextrose agar" id="ABBRID0EI4AI" xlink:type="simple">PDA</abbrev> (<bold>o</bold> = above, <bold>p</bold> = reverse). Scale bars: 100 μm (<bold>c, d</bold>); 50 μm (<bold>e</bold>); 15 μm (<bold>f–h</bold>); 10 μm (<bold>i–m</bold>); 20 μm (<bold>n</bold>); 25 mm (<bold>o, p</bold>).</p></caption><graphic xmlns:xlink="http://www.w3.org/1999/xlink" xlink:href="mycokeys-86-065-g002.jpg" position="float" orientation="portrait" xlink:type="simple" id="oo_633372.jpg"><uri content-type="original_file" xlink:type="simple">https://binary.pensoft.net/fig/633372</uri></graphic></fig></tp:treatment-sec><ref-list><ref id="B42"><mixed-citation xmlns:xlink="http://www.w3.org/1999/xlink" xlink:type="simple"><person-group><name name-style="western"><surname>Samuels</surname><given-names>GJ</given-names></name><name name-style="western"><surname>Müller</surname><given-names>E</given-names></name></person-group> (<year>1979</year>) <article-title>Life-history studies of Brazilian ascomycetes. 7. <italic><tp:taxon-name><tp:taxon-name-part taxon-name-part-type="genus">Rhytidhysteron</tp:taxon-name-part><tp:taxon-name-part taxon-name-part-type="species">rufulum</tp:taxon-name-part></tp:taxon-name></italic> and the genus <italic><tp:taxon-name><tp:taxon-name-part taxon-name-part-type="genus">Eutryblidiella</tp:taxon-name-part></tp:taxon-name></italic>.</article-title><source>Sydowia</source><volume>32</volume>: <fpage>277</fpage>–<lpage>292</lpage>.</mixed-citation></ref><ref id="B49"><mixed-citation xmlns:xlink="http://www.w3.org/1999/xlink" xlink:type="simple"><person-group><name name-style="western"><surname>Thambugala</surname><given-names>KM</given-names></name><name name-style="western"><surname>Hyde</surname><given-names>KD</given-names></name><name name-style="western"><surname>Eungwanichayapant</surname><given-names>PD</given-names></name><name name-style="western"><surname>Romero</surname><given-names>AI</given-names></name><name name-style="western"><surname>Liu</surname><given-names>ZY</given-names></name></person-group> (<year>2016</year>) <article-title>Additions to the Genus <italic><tp:taxon-name><tp:taxon-name-part taxon-name-part-type="genus">Rhytidhysteron</tp:taxon-name-part></tp:taxon-name></italic> in <tp:taxon-name><tp:taxon-name-part taxon-name-part-type="family">Hysteriaceae</tp:taxon-name-part></tp:taxon-name>.</article-title><source>Cryptogamie, Mycologie</source><volume>37</volume>: <fpage>99</fpage>–<lpage>116</lpage>. <ext-link xlink:href="10.7872/crym/v37.iss1.2016.99" ext-link-type="doi" xlink:type="simple">http://doi.org/10.7872/crym/v37.iss1.2016.99</ext-link></mixed-citation></ref></ref-list></tp:taxon-treatment>
