# Supplementary material for: ﻿Taxonomy and phylogeny of the novel rhytidhysteron-like collections in the Greater Mekong Subregion
Source: MycoKeys. 2022 Jan 12;86:65–85. doi: 10.3897/mycokeys.86.70668 (PMC8770439; doi:10.3897/mycokeys.86.70668)
Supplement: XML Treatment for Rhytidhysteron tectonae [file mycokeys.86.70668-treatment2.xml]

<!DOCTYPE tp:taxon-treatment
  PUBLIC "-//TaxonX//DTD Taxonomic Treatment Publishing DTD v0 20100105//EN" "tax-treatment-NSO.dtd">
<tp:taxon-treatment xmlns:tp="http://www.plazi.org/taxpub"><tp:treatment-meta><kwd-group><label>Taxon classification</label><kwd>
              <named-content content-type="kingdom">
                <named-content content-type="taxon-name"><named-content content-type="kingdom">Fungi</named-content></named-content>
              </named-content>
            </kwd><kwd>
              <named-content content-type="order">Patellariales</named-content>
            </kwd><kwd>
              <named-content content-type="family">
                <named-content content-type="taxon-name"><named-content content-type="family">Patellariaceae</named-content></named-content>
              </named-content>
            </kwd></kwd-group><mixed-citation publication-type="journal"><person-group><name><surname>Ren</surname><given-names>Guang-Cong</given-names></name><name><surname>Wanasinghe</surname><given-names>Dhanushka N.</given-names></name><name><surname>Jeewon</surname><given-names>Rajesh</given-names></name><name><surname>Monkai</surname><given-names>Jutamart</given-names></name><name><surname>Mortimer</surname><given-names>Peter E.</given-names></name><name><surname>Hyde</surname><given-names>Kevin D.</given-names></name><name><surname>Xu</surname><given-names>Jian-Chu</given-names></name><name><surname>Gui</surname><given-names>Heng</given-names></name></person-group><article-title>﻿Taxonomy and phylogeny of the novel rhytidhysteron-like collections in the Greater Mekong Subregion</article-title><source>MycoKeys</source><day>12</day><month>01</month><year>2022</year><volume>86</volume><fpage>65</fpage><lpage>85</lpage><pub-id pub-id-type="doi">10.3897/mycokeys.86.70668</pub-id></mixed-citation></tp:treatment-meta><tp:nomenclature><label>﻿</label><tp:taxon-name>
            <object-id xmlns:xlink="http://www.w3.org/1999/xlink" content-type="arpha" xlink:type="simple">A040E115-BF8E-5F4A-B91B-BCF1737464B4</object-id>
            <tp:taxon-name-part taxon-name-part-type="genus" reg="Rhytidhysteron">Rhytidhysteron</tp:taxon-name-part>
            <tp:taxon-name-part taxon-name-part-type="species" reg="tectonae">tectonae</tp:taxon-name-part>
            <object-id xmlns:xlink="http://www.w3.org/1999/xlink" content-type="mycobank" xlink:type="simple">551964</object-id>
            <object-id xmlns:xlink="http://www.w3.org/1999/xlink" xlink:type="simple">Facesoffungi number No: FoF01849</object-id>
          </tp:taxon-name><tp:taxon-authority>Doilom &amp; K.D. Hyde, Fungal Diversity. 82: 107–182 (2017)</tp:taxon-authority><xref ref-type="fig" rid="F3">Figure 3</xref></tp:nomenclature><tp:treatment-sec sec-type="description" id="SECID0ER6AI"><title>Description.</title><p><italic>Saprobic</italic> on decaying wood. <bold>Sexual morph</bold><italic>Hysterothecia</italic> 550–950 µm long, 450–600 µm high, 400–500 diam. (x̄ = 800 × 500 × 450 µm, n = 5), semi-immersed to superficial, scattered, apothecial, erumpent from the substrate, dark brown to black, coriaceous, elongate with a longitudinal slit. <italic>Exciple</italic> 70–110 µm (x̄ = 90 µm, n = 15), thick-walled, composed of brown to dark brown cells of <italic>textura globulosa</italic> to <italic>angularis</italic>. <italic>Hamathecium</italic> comprising 1–2 μm wide, numerous, septate, branched, pseudoparaphyses. <italic>Asci</italic> 170–200 × 10–12 μm (x̄ = 190 × 11, n = 15), 8-spored, bitunicate, cylindrical, with short pedicel, rounded at the apex, with an ocular chamber. <italic>Ascospores</italic> 25–29 × 8–10 µm (x̄ = 27 × 9 µm, n = 20), uniseriate, hyaline to brown, 1–3-septate, smooth-walled, ellipsoidal to fusoid, straight or curved, rounded to slightly pointed at both ends, guttulate. <bold>Asexual morph</bold> Undetermined.</p><fig id="F3" position="float" orientation="portrait"><object-id xmlns:xlink="http://www.w3.org/1999/xlink" content-type="doi" xlink:type="simple">10.3897/mycokeys.86.70668.figure3</object-id><object-id xmlns:xlink="http://www.w3.org/1999/xlink" content-type="arpha" xlink:type="simple">E08FE73A-0952-514D-9B40-A467038F814D</object-id><label>Figure 3.</label><caption><p><italic><tp:taxon-name><tp:taxon-name-part taxon-name-part-type="genus" reg="Rhytidhysteron">Rhytidhysteron</tp:taxon-name-part><tp:taxon-name-part taxon-name-part-type="species" reg="tectonae">tectonae</tp:taxon-name-part></tp:taxon-name></italic> (HKAS 115533) <bold>a, b</bold><italic><tp:taxon-name><tp:taxon-name-part taxon-name-part-type="genus" reg="Hysterothecium">Hysterothecium</tp:taxon-name-part></tp:taxon-name></italic> on wood <bold>c</bold> vertical section through hysterothecia <bold>d</bold> exciple <bold>e</bold> pseudoparaphyses <bold>f–i</bold> immature and mature asci <bold>j</bold> ocular chamber. <bold>k–r</bold> immature and mature ascospores <bold>s</bold> Germinating ascospore <bold>t, u</bold> culture characters on <abbrev xmlns:xlink="http://www.w3.org/1999/xlink" xlink:title="potato dextrose agar" id="ABBRID0EBCBI" xlink:type="simple">PDA</abbrev> (<bold>t</bold> = above view, <bold>u</bold> = reverse view). Scale bars: 300 μm (<bold>c</bold>); 50 μm (<bold>d</bold>); 30 μm (<bold>e</bold>); 50 μm (<bold>f–i</bold>); 10 μm (<bold>j–r</bold>); 15 μm (<bold>s</bold>); 25 mm (<bold>t, u</bold>).</p></caption><graphic xmlns:xlink="http://www.w3.org/1999/xlink" xlink:href="mycokeys-86-065-g003.jpg" position="float" orientation="portrait" xlink:type="simple" id="oo_633373.jpg"><uri content-type="original_file" xlink:type="simple">https://binary.pensoft.net/fig/633373</uri></graphic></fig></tp:treatment-sec><tp:treatment-sec sec-type="habitat" id="SECID0E3CBI"><title>Habitat and distribution.</title><p>Known to inhabit dead branches of <italic><tp:taxon-name><tp:taxon-name-part taxon-name-part-type="genus" reg="Tectona">Tectona</tp:taxon-name-part><tp:taxon-name-part taxon-name-part-type="species" reg="grandis">grandis</tp:taxon-name-part></tp:taxon-name></italic>, <italic><tp:taxon-name><tp:taxon-name-part taxon-name-part-type="genus" reg="Betula">Betula</tp:taxon-name-part></tp:taxon-name></italic> sp. (<tp:taxon-name><tp:taxon-name-part taxon-name-part-type="family">Betulaceae</tp:taxon-name-part></tp:taxon-name>) and <tp:taxon-name><tp:taxon-name-part taxon-name-part-type="family">Fabaceae</tp:taxon-name-part></tp:taxon-name> sp (Thailand) (Doilom et al. 2017; this study).</p></tp:treatment-sec><tp:treatment-sec sec-type="material" id="SECID0EAEBI"><title>Material examined.</title><p>Thailand, Chiang Rai Province, Mae Yao District, on dead woody twigs of <italic><tp:taxon-name><tp:taxon-name-part taxon-name-part-type="genus" reg="Betula">Betula</tp:taxon-name-part></tp:taxon-name></italic> sp. (<tp:taxon-name><tp:taxon-name-part taxon-name-part-type="family">Betulaceae</tp:taxon-name-part></tp:taxon-name>), 23-Sep-2019, G.C. Ren, MY09 (HKAS 115533), living culture <named-content xmlns:xlink="http://www.w3.org/1999/xlink" content-type="dwc:institutional_code" xlink:type="simple">MFLUCC</named-content> 21-0037; Thailand, Chiang Rai Province, Mae Fah Luang University, on dead woody twigs of <tp:taxon-name><tp:taxon-name-part taxon-name-part-type="family">Fabaceae</tp:taxon-name-part></tp:taxon-name>, 5-Jul-2019, G.C. Ren, RMFLU19001 (HKAS 115532), living culture <named-content xmlns:xlink="http://www.w3.org/1999/xlink" content-type="dwc:institutional_code" xlink:type="simple">MFLUCC</named-content> 21-0034.</p></tp:treatment-sec><tp:treatment-sec sec-type="notes" id="SECID0ECFBI"><title>Notes.</title><p><italic><tp:taxon-name><tp:taxon-name-part taxon-name-part-type="genus" reg="Rhytidhysteron">Rhytidhysteron</tp:taxon-name-part><tp:taxon-name-part taxon-name-part-type="species" reg="tectonae">tectonae</tp:taxon-name-part></tp:taxon-name></italic> was introduced by Doilom et al. (2017) based on morphological and phylogenetic analyses from dead branches of <italic><tp:taxon-name><tp:taxon-name-part taxon-name-part-type="genus" reg="Tectona">Tectona</tp:taxon-name-part><tp:taxon-name-part taxon-name-part-type="species" reg="grandis">grandis</tp:taxon-name-part></tp:taxon-name></italic> in Thailand. Based on our phylogenetic analysis of the combined <abbrev xmlns:xlink="http://www.w3.org/1999/xlink" xlink:title="small ribosomal subunit RNA" id="ABBRID0E5FBI" xlink:type="simple">SSU</abbrev>, <abbrev xmlns:xlink="http://www.w3.org/1999/xlink" xlink:title="large nuclear ribosomal subunit" id="ABBRID0ECGBI" xlink:type="simple">LSU</abbrev>, <abbrev xmlns:xlink="http://www.w3.org/1999/xlink" xlink:title="internal transcribed spacer" id="ABBRID0EGGBI" xlink:type="simple">ITS</abbrev>, and <italic>tef</italic>1-α sequence data, our collections (<named-content xmlns:xlink="http://www.w3.org/1999/xlink" content-type="dwc:institutional_code" xlink:type="simple">MFLUCC</named-content> 21-0034 and <named-content xmlns:xlink="http://www.w3.org/1999/xlink" content-type="dwc:institutional_code" xlink:type="simple">MFLUCC</named-content> 21-0037) cluster with the strain of <italic><tp:taxon-name><tp:taxon-name-part taxon-name-part-type="genus" reg="Rhytidhysteron">R.</tp:taxon-name-part><tp:taxon-name-part taxon-name-part-type="species" reg="tectonae">tectonae</tp:taxon-name-part></tp:taxon-name></italic> (<named-content xmlns:xlink="http://www.w3.org/1999/xlink" content-type="dwc:institutional_code" xlink:type="simple">MFLUCC</named-content> 13-0710) with 85% <abbrev xmlns:xlink="http://www.w3.org/1999/xlink" xlink:title="maximum likelihood" id="ABBRID0EGHBI" xlink:type="simple">ML</abbrev>, 92% <abbrev xmlns:xlink="http://www.w3.org/1999/xlink" xlink:title="Maximum parsimony" id="ABBRID0EKHBI" xlink:type="simple">MP</abbrev>, 1.00 <abbrev xmlns:xlink="http://www.w3.org/1999/xlink" xlink:title="posterior probabilities" id="ABBRID0EOHBI" xlink:type="simple">PP</abbrev> bootstrap support (Figure <xref ref-type="fig" rid="F1">1</xref>). Our collection shares similar morphological features with <italic><tp:taxon-name><tp:taxon-name-part taxon-name-part-type="genus" reg="Rhytidhysteron">R.</tp:taxon-name-part><tp:taxon-name-part taxon-name-part-type="species" reg="tectonae">tectonae</tp:taxon-name-part></tp:taxon-name></italic> (MFLU 14-0607). However, our new collection has smaller hysterothecia (800 × 500 × 450 μm vs 2175 × 585 × 523 μm) and longer asci (190 μm vs 155 μm) in comparison to the type. Based on morphological characteristics and phylogenetic analysis, we introduce <named-content xmlns:xlink="http://www.w3.org/1999/xlink" content-type="dwc:institutional_code" xlink:type="simple">MFLUCC</named-content> 21-0034 and <named-content xmlns:xlink="http://www.w3.org/1999/xlink" content-type="dwc:institutional_code" xlink:type="simple">MFLUCC</named-content> 21-0037 as new host records of <italic><tp:taxon-name><tp:taxon-name-part taxon-name-part-type="genus" reg="Rhytidhysteron">R.</tp:taxon-name-part><tp:taxon-name-part taxon-name-part-type="species" reg="tectonae">tectonae</tp:taxon-name-part></tp:taxon-name></italic> from decaying wood of <italic><tp:taxon-name><tp:taxon-name-part taxon-name-part-type="genus" reg="Betula">Betula</tp:taxon-name-part></tp:taxon-name></italic> sp. and <tp:taxon-name><tp:taxon-name-part taxon-name-part-type="family">Fabaceae</tp:taxon-name-part></tp:taxon-name> sp. in Thailand.</p></tp:treatment-sec><tp:treatment-sec><!--Section generated to contain objects referenced in tp:taxon-treatment.--><fig id="F1" position="float" orientation="portrait"><object-id xmlns:xlink="http://www.w3.org/1999/xlink" content-type="doi" xlink:type="simple">10.3897/mycokeys.86.70668.figure1</object-id><object-id xmlns:xlink="http://www.w3.org/1999/xlink" content-type="arpha" xlink:type="simple">D33472AA-3B35-5336-BE16-56EA1388747C</object-id><label>Figure 1.</label><caption><p>RAxML tree based on a combined dataset of partial <abbrev xmlns:xlink="http://www.w3.org/1999/xlink" xlink:title="small ribosomal subunit RNA" id="ABBRID0EZ2BG" xlink:type="simple">SSU</abbrev>, <abbrev xmlns:xlink="http://www.w3.org/1999/xlink" xlink:title="large nuclear ribosomal subunit" id="ABBRID0E42BG" xlink:type="simple">LSU</abbrev>, <abbrev xmlns:xlink="http://www.w3.org/1999/xlink" xlink:title="internal transcribed spacer" id="ABBRID0EB3BG" xlink:type="simple">ITS</abbrev>, and <italic>tef</italic>1-α sequence analyses. Bootstrap support values for <abbrev xmlns:xlink="http://www.w3.org/1999/xlink" xlink:title="maximum likelihood" id="ABBRID0EH3BG" xlink:type="simple">ML</abbrev> and <abbrev xmlns:xlink="http://www.w3.org/1999/xlink" xlink:title="Maximum parsimony" id="ABBRID0EL3BG" xlink:type="simple">MP</abbrev> equal to or higher than 75% and Bayesian <abbrev xmlns:xlink="http://www.w3.org/1999/xlink" xlink:title="posterior probabilities" id="ABBRID0EP3BG" xlink:type="simple">PP</abbrev> equal to or greater than 0.95 are shown at the nodes. Hyphens (--) represent support values less than 75% / 0.95 BYPP. The ex-type strains are in bold and the new isolate in this study is in blue. The tree is rooted with <italic><tp:taxon-name><tp:taxon-name-part taxon-name-part-type="genus" reg="Gloniopsis">Gloniopsis</tp:taxon-name-part><tp:taxon-name-part taxon-name-part-type="species" reg="calami">calami</tp:taxon-name-part></tp:taxon-name></italic> (<named-content xmlns:xlink="http://www.w3.org/1999/xlink" content-type="dwc:institutional_code" xlink:type="simple">MFLUCC</named-content> 15-0739) and <italic><tp:taxon-name><tp:taxon-name-part taxon-name-part-type="genus" reg="Gloniopsis">G.</tp:taxon-name-part><tp:taxon-name-part taxon-name-part-type="species" reg="praelonga">praelonga</tp:taxon-name-part></tp:taxon-name></italic> (CBS 112415).</p></caption><graphic xmlns:xlink="http://www.w3.org/1999/xlink" xlink:href="mycokeys-86-065-g001.jpg" position="float" orientation="portrait" xlink:type="simple" id="oo_633371.jpg"><uri content-type="original_file" xlink:type="simple">https://binary.pensoft.net/fig/633371</uri></graphic></fig></tp:treatment-sec></tp:taxon-treatment>
