# Supplementary material for: ﻿Taxonomy and phylogeny of the novel rhytidhysteron-like collections in the Greater Mekong Subregion
Source: MycoKeys. 2022 Jan 12;86:65–85. doi: 10.3897/mycokeys.86.70668 (PMC8770439; doi:10.3897/mycokeys.86.70668)
Supplement: XML Treatment for Rhytidhysteron neorufulum [file mycokeys.86.70668-treatment3.xml]

<!DOCTYPE tp:taxon-treatment
  PUBLIC "-//TaxonX//DTD Taxonomic Treatment Publishing DTD v0 20100105//EN" "tax-treatment-NSO.dtd">
<tp:taxon-treatment xmlns:tp="http://www.plazi.org/taxpub"><tp:treatment-meta><kwd-group><label>Taxon classification</label><kwd>
              <named-content content-type="kingdom">
                <named-content content-type="taxon-name"><named-content content-type="kingdom">Fungi</named-content></named-content>
              </named-content>
            </kwd><kwd>
              <named-content content-type="order">Patellariales</named-content>
            </kwd><kwd>
              <named-content content-type="family">
                <named-content content-type="taxon-name"><named-content content-type="family">Patellariaceae</named-content></named-content>
              </named-content>
            </kwd></kwd-group><mixed-citation publication-type="journal"><person-group><name><surname>Ren</surname><given-names>Guang-Cong</given-names></name><name><surname>Wanasinghe</surname><given-names>Dhanushka N.</given-names></name><name><surname>Jeewon</surname><given-names>Rajesh</given-names></name><name><surname>Monkai</surname><given-names>Jutamart</given-names></name><name><surname>Mortimer</surname><given-names>Peter E.</given-names></name><name><surname>Hyde</surname><given-names>Kevin D.</given-names></name><name><surname>Xu</surname><given-names>Jian-Chu</given-names></name><name><surname>Gui</surname><given-names>Heng</given-names></name></person-group><article-title>﻿Taxonomy and phylogeny of the novel rhytidhysteron-like collections in the Greater Mekong Subregion</article-title><source>MycoKeys</source><day>12</day><month>01</month><year>2022</year><volume>86</volume><fpage>65</fpage><lpage>85</lpage><pub-id pub-id-type="doi">10.3897/mycokeys.86.70668</pub-id></mixed-citation></tp:treatment-meta><tp:nomenclature><label>﻿</label><tp:taxon-name>
            <object-id xmlns:xlink="http://www.w3.org/1999/xlink" content-type="arpha" xlink:type="simple">52DFAE6A-942F-58F9-944E-34EB9C0FC19E</object-id>
            <tp:taxon-name-part taxon-name-part-type="genus" reg="Rhytidhysteron">Rhytidhysteron</tp:taxon-name-part>
            <tp:taxon-name-part taxon-name-part-type="species" reg="neorufulum">neorufulum</tp:taxon-name-part>
            <object-id xmlns:xlink="http://www.w3.org/1999/xlink" content-type="mycobank" xlink:type="simple">551865</object-id>
            <object-id xmlns:xlink="http://www.w3.org/1999/xlink" xlink:type="simple">Facesoffungi number No: FoF01840</object-id>
          </tp:taxon-name><tp:taxon-authority>Thambug. &amp; K.D. Hyde, Cryptog. Mycol. 37(1): 110 (2016)</tp:taxon-authority><xref ref-type="fig" rid="F4">Figure 4</xref></tp:nomenclature><tp:treatment-sec sec-type="description" id="SECID0EUKBI"><title>Description.</title><p><italic>Saprobic</italic> on decaying wood of <italic><tp:taxon-name><tp:taxon-name-part taxon-name-part-type="genus" reg="Tectona">Tectona</tp:taxon-name-part><tp:taxon-name-part taxon-name-part-type="species" reg="grandis">grandis</tp:taxon-name-part></tp:taxon-name></italic>. <bold>Sexual morph</bold><italic>Hysterothecia</italic> 1400–2100 μm long, 350–500 μm high, 600–1000 μm diam. (x̄ = 1780 × 400 × 700 μm, n = 5), superficial, black, solitary to aggregated, coriaceous, smooth, elliptical or irregular in shape, elongated with a longitudinal slit. <italic>Exciple</italic> 75–115μm (x̄ = 90, n = 20) wide, composed of several layers of brown to dark brown, thick-walled cells of <italic>textura angularis</italic>. <italic>Hamathecium</italic> 2–3.5 μm wide, dense, septate pseudoparaphyses, constricted at the septum, filiform, pale-yellow pigmented, forming epithecium above the asci and enclosed in a gelatinous matrix. <italic>Asci</italic> 190–260 × 13–18 μm (x̄ = 230 × 16 μm, n = 10), 8-spored, bitunicate, clavate to cylindrical, with a short furcate pedicel, apically rounded, without a distinct ocular chamber. <italic>Ascospores</italic> 36–44 × 11–17 μm (x̄ = 41 × 13 μm, n = 30), uni-seriate, yellowish to brown, with 1–3-septa, ellipsoidal to fusiform, slightly rounded or pointed at both ends, constricted at the central septum, with granular appearance. <bold>Asexual morph</bold> Undetermined.</p><fig id="F4" position="float" orientation="portrait"><object-id xmlns:xlink="http://www.w3.org/1999/xlink" content-type="doi" xlink:type="simple">10.3897/mycokeys.86.70668.figure4</object-id><object-id xmlns:xlink="http://www.w3.org/1999/xlink" content-type="arpha" xlink:type="simple">D4C564F4-48BE-57D0-B033-A1E4EFC66A5D</object-id><label>Figure 4.</label><caption><p><italic><tp:taxon-name><tp:taxon-name-part taxon-name-part-type="genus" reg="Rhytidhysteron">Rhytidhysteron</tp:taxon-name-part><tp:taxon-name-part taxon-name-part-type="species" reg="neorufulum">neorufulum</tp:taxon-name-part></tp:taxon-name></italic> (HKAS 115534) <bold>a, b</bold><italic><tp:taxon-name><tp:taxon-name-part taxon-name-part-type="genus" reg="Hysterothecium">Hysterothecium</tp:taxon-name-part></tp:taxon-name></italic> on wood <bold>c</bold> vertical section through hysterothecia <bold>d</bold> exciple <bold>e</bold> pseudoparaphyses <bold>f–h</bold> immature asci and mature asci <bold>i–m</bold> immature ascospores and mature ascospores <bold>n</bold> germinating ascospore <bold>o, p</bold> culture characters on <abbrev xmlns:xlink="http://www.w3.org/1999/xlink" xlink:title="potato dextrose agar" id="ABBRID0ELNBI" xlink:type="simple">PDA</abbrev> (<bold>o</bold> = above view, <bold>p</bold> = reverse view). Scale bars: 1000 μm (<bold>a, b</bold>); 200 μm (<bold>c</bold>); 15 μm (<bold>d</bold>); 20 μm (<bold>e</bold>); 50 μm (<bold>f–h</bold>); 10 μm (<bold>i–m</bold>); 20 μm (<bold>n</bold>); 20 mm (<bold>o, p</bold>).</p></caption><graphic xmlns:xlink="http://www.w3.org/1999/xlink" xlink:href="mycokeys-86-065-g004.jpg" position="float" orientation="portrait" xlink:type="simple" id="oo_633374.jpg"><uri content-type="original_file" xlink:type="simple">https://binary.pensoft.net/fig/633374</uri></graphic></fig></tp:treatment-sec><tp:treatment-sec sec-type="habitat" id="SECID0EIOBI"><title>Habitat and distribution.</title><p><italic><tp:taxon-name><tp:taxon-name-part taxon-name-part-type="genus" reg="Bursera">Bursera</tp:taxon-name-part></tp:taxon-name></italic> sp (Mexico), <italic><tp:taxon-name><tp:taxon-name-part taxon-name-part-type="genus" reg="Hevea">Hevea</tp:taxon-name-part><tp:taxon-name-part taxon-name-part-type="species" reg="brasiliensis">brasiliensis</tp:taxon-name-part></tp:taxon-name></italic> and <italic><tp:taxon-name><tp:taxon-name-part taxon-name-part-type="genus" reg="Tectona">Tectona</tp:taxon-name-part><tp:taxon-name-part taxon-name-part-type="species" reg="grandis">grandis</tp:taxon-name-part></tp:taxon-name></italic> (Thailand) (<xref ref-type="bibr" rid="B49">Thambugala et al. 2016</xref>; <xref ref-type="bibr" rid="B7">Cobos-Villagran et al. 2020</xref>; this study).</p></tp:treatment-sec><tp:treatment-sec sec-type="material" id="SECID0EPPBI"><title>Material examined.</title><p>Thailand, Tak Province, Mogro District, Amphoe Umphang, on dead woods of <italic><tp:taxon-name><tp:taxon-name-part taxon-name-part-type="genus" reg="Tectona">Tectona</tp:taxon-name-part><tp:taxon-name-part taxon-name-part-type="species" reg="grandis">grandis</tp:taxon-name-part></tp:taxon-name></italic> (<tp:taxon-name><tp:taxon-name-part taxon-name-part-type="family">Lamiaceae</tp:taxon-name-part></tp:taxon-name>), 20-Aug-2019, G.C. Ren, T203 (HKAS 115534), living culture <named-content xmlns:xlink="http://www.w3.org/1999/xlink" content-type="dwc:institutional_code" xlink:type="simple">MFLUCC</named-content> 21-0035.</p></tp:treatment-sec><tp:treatment-sec sec-type="notes" id="SECID0EKQBI"><title>Notes.</title><p><italic><tp:taxon-name><tp:taxon-name-part taxon-name-part-type="genus" reg="Rhytidhysteron">Rhytidhysteron</tp:taxon-name-part><tp:taxon-name-part taxon-name-part-type="species" reg="neorufulum">neorufulum</tp:taxon-name-part></tp:taxon-name></italic> was introduced by <xref ref-type="bibr" rid="B49">Thambugala et al. (2016)</xref> based on both morphological and phylogenetic analyses of a combined dataset of <abbrev xmlns:xlink="http://www.w3.org/1999/xlink" xlink:title="large nuclear ribosomal subunit" id="ABBRID0E6QBI" xlink:type="simple">LSU</abbrev>, <abbrev xmlns:xlink="http://www.w3.org/1999/xlink" xlink:title="small ribosomal subunit RNA" id="ABBRID0EDRBI" xlink:type="simple">SSU</abbrev> and <italic>tef</italic>1-α sequence data. <xref ref-type="bibr" rid="B49">Thambugala et al. (2016)</xref> accounted <italic><tp:taxon-name><tp:taxon-name-part taxon-name-part-type="genus" reg="Rhytidhysteron">R.</tp:taxon-name-part><tp:taxon-name-part taxon-name-part-type="species" reg="neorufulum">neorufulum</tp:taxon-name-part></tp:taxon-name></italic> (<named-content xmlns:xlink="http://www.w3.org/1999/xlink" content-type="dwc:institutional_code" xlink:type="simple">MFLUCC</named-content> 13-0216) from decaying woody stems and twigs in Thailand. Our new collection shares similar morphology to that of the type description of <italic><tp:taxon-name><tp:taxon-name-part taxon-name-part-type="genus" reg="Rhytidhysteron">Rhytidhysteron</tp:taxon-name-part><tp:taxon-name-part taxon-name-part-type="species" reg="neorufulum">neorufulum</tp:taxon-name-part></tp:taxon-name></italic> (<named-content xmlns:xlink="http://www.w3.org/1999/xlink" content-type="dwc:institutional_code" xlink:type="simple">MFLUCC</named-content> 13-0216) in having superficial, coriaceous, elliptical or irregular, elongated hysterothecia with a longitudinal slit, bitunicate, cylindrical, short furcate pedicel asci and yellowish to brown, ellipsoidal to fusiform ascospores with 1–3-septa (<xref ref-type="bibr" rid="B49">Thambugala et al. 2016</xref>). However, our new collection has larger asci (190–260 × 13–18 μm vs 185–220 × 9.5–13 μm) and ascospores (36–44 × 11–17 μm vs 19–31 × 8–13 μm) in comparison to the type of <italic><tp:taxon-name><tp:taxon-name-part taxon-name-part-type="genus" reg="Rhytidhysteron">Rhytidhysteron</tp:taxon-name-part><tp:taxon-name-part taxon-name-part-type="species" reg="neorufulum">neorufulum</tp:taxon-name-part></tp:taxon-name></italic> (<named-content xmlns:xlink="http://www.w3.org/1999/xlink" content-type="dwc:institutional_code" xlink:type="simple">MFLUCC</named-content> 13-0216). The multi-gene phylogenetic analysis based on combined <abbrev xmlns:xlink="http://www.w3.org/1999/xlink" xlink:title="small ribosomal subunit RNA" id="ABBRID0EBTBI" xlink:type="simple">SSU</abbrev>, <abbrev xmlns:xlink="http://www.w3.org/1999/xlink" xlink:title="large nuclear ribosomal subunit" id="ABBRID0EFTBI" xlink:type="simple">LSU</abbrev>, <abbrev xmlns:xlink="http://www.w3.org/1999/xlink" xlink:title="internal transcribed spacer" id="ABBRID0EJTBI" xlink:type="simple">ITS</abbrev>, and <italic>tef</italic>1-α sequence data showed that our collection is related to <italic><tp:taxon-name><tp:taxon-name-part taxon-name-part-type="genus" reg="Rhytidhysteron">Rhytidhysteron</tp:taxon-name-part><tp:taxon-name-part taxon-name-part-type="species" reg="neorufulum">neorufulum</tp:taxon-name-part></tp:taxon-name></italic> (Figure <xref ref-type="fig" rid="F1">1</xref>).</p></tp:treatment-sec><tp:treatment-sec><!--Section generated to contain objects referenced in tp:taxon-treatment.--><fig id="F1" position="float" orientation="portrait"><object-id xmlns:xlink="http://www.w3.org/1999/xlink" content-type="doi" xlink:type="simple">10.3897/mycokeys.86.70668.figure1</object-id><object-id xmlns:xlink="http://www.w3.org/1999/xlink" content-type="arpha" xlink:type="simple">D33472AA-3B35-5336-BE16-56EA1388747C</object-id><label>Figure 1.</label><caption><p>RAxML tree based on a combined dataset of partial <abbrev xmlns:xlink="http://www.w3.org/1999/xlink" xlink:title="small ribosomal subunit RNA" id="ABBRID0EZ2BG" xlink:type="simple">SSU</abbrev>, <abbrev xmlns:xlink="http://www.w3.org/1999/xlink" xlink:title="large nuclear ribosomal subunit" id="ABBRID0E42BG" xlink:type="simple">LSU</abbrev>, <abbrev xmlns:xlink="http://www.w3.org/1999/xlink" xlink:title="internal transcribed spacer" id="ABBRID0EB3BG" xlink:type="simple">ITS</abbrev>, and <italic>tef</italic>1-α sequence analyses. Bootstrap support values for <abbrev xmlns:xlink="http://www.w3.org/1999/xlink" xlink:title="maximum likelihood" id="ABBRID0EH3BG" xlink:type="simple">ML</abbrev> and <abbrev xmlns:xlink="http://www.w3.org/1999/xlink" xlink:title="Maximum parsimony" id="ABBRID0EL3BG" xlink:type="simple">MP</abbrev> equal to or higher than 75% and Bayesian <abbrev xmlns:xlink="http://www.w3.org/1999/xlink" xlink:title="posterior probabilities" id="ABBRID0EP3BG" xlink:type="simple">PP</abbrev> equal to or greater than 0.95 are shown at the nodes. Hyphens (--) represent support values less than 75% / 0.95 BYPP. The ex-type strains are in bold and the new isolate in this study is in blue. The tree is rooted with <italic><tp:taxon-name><tp:taxon-name-part taxon-name-part-type="genus" reg="Gloniopsis">Gloniopsis</tp:taxon-name-part><tp:taxon-name-part taxon-name-part-type="species" reg="calami">calami</tp:taxon-name-part></tp:taxon-name></italic> (<named-content xmlns:xlink="http://www.w3.org/1999/xlink" content-type="dwc:institutional_code" xlink:type="simple">MFLUCC</named-content> 15-0739) and <italic><tp:taxon-name><tp:taxon-name-part taxon-name-part-type="genus" reg="Gloniopsis">G.</tp:taxon-name-part><tp:taxon-name-part taxon-name-part-type="species" reg="praelonga">praelonga</tp:taxon-name-part></tp:taxon-name></italic> (CBS 112415).</p></caption><graphic xmlns:xlink="http://www.w3.org/1999/xlink" xlink:href="mycokeys-86-065-g001.jpg" position="float" orientation="portrait" xlink:type="simple" id="oo_633371.jpg"><uri content-type="original_file" xlink:type="simple">https://binary.pensoft.net/fig/633371</uri></graphic></fig></tp:treatment-sec><ref-list><ref id="B49"><mixed-citation xmlns:xlink="http://www.w3.org/1999/xlink" xlink:type="simple"><person-group><name name-style="western"><surname>Thambugala</surname><given-names>KM</given-names></name><name name-style="western"><surname>Hyde</surname><given-names>KD</given-names></name><name name-style="western"><surname>Eungwanichayapant</surname><given-names>PD</given-names></name><name name-style="western"><surname>Romero</surname><given-names>AI</given-names></name><name name-style="western"><surname>Liu</surname><given-names>ZY</given-names></name></person-group> (<year>2016</year>) <article-title>Additions to the Genus <italic><tp:taxon-name><tp:taxon-name-part taxon-name-part-type="genus">Rhytidhysteron</tp:taxon-name-part></tp:taxon-name></italic> in <tp:taxon-name><tp:taxon-name-part taxon-name-part-type="family">Hysteriaceae</tp:taxon-name-part></tp:taxon-name>.</article-title><source>Cryptogamie, Mycologie</source><volume>37</volume>: <fpage>99</fpage>–<lpage>116</lpage>. <ext-link xlink:href="10.7872/crym/v37.iss1.2016.99" ext-link-type="doi" xlink:type="simple">http://doi.org/10.7872/crym/v37.iss1.2016.99</ext-link></mixed-citation></ref><ref id="B7"><mixed-citation xmlns:xlink="http://www.w3.org/1999/xlink" xlink:type="simple"><person-group><name name-style="western"><surname>Cobos-Villagrán</surname><given-names>A</given-names></name><name name-style="western"><surname>Hernández-Rodríguez</surname><given-names>C</given-names></name><name name-style="western"><surname>Valenzuela</surname><given-names>R</given-names></name><name name-style="western"><surname>Villa-Tanaca</surname><given-names>L</given-names></name><name name-style="western"><surname>Calvillo-Medina</surname><given-names>RP</given-names></name><name name-style="western"><surname>Mateo-Cid</surname><given-names>LE</given-names></name><name name-style="western"><surname>Martínez-Pineda</surname><given-names>M</given-names></name><name name-style="western"><surname>Raymundo</surname><given-names>T</given-names></name></person-group> (<year>2020</year>) The genus <italic><tp:taxon-name><tp:taxon-name-part taxon-name-part-type="genus">Rhytidhysteron</tp:taxon-name-part></tp:taxon-name></italic> (<tp:taxon-name><tp:taxon-name-part taxon-name-part-type="class">Dothideomycetes</tp:taxon-name-part></tp:taxon-name>, <tp:taxon-name><tp:taxon-name-part taxon-name-part-type="phylum">Ascomycota</tp:taxon-name-part></tp:taxon-name>) in Mexico. Acta Botanica Mexicana 127: e1675. <ext-link xlink:href="10.21829/abm127.2020.1675" ext-link-type="doi" xlink:type="simple">http://doi.org/10.21829/abm127.2020.1675</ext-link></mixed-citation></ref></ref-list></tp:taxon-treatment>
